# Supplementary material for: MRPL21-PARP1 axis promotes cisplatin resistance in head and neck squamous cell carcinoma by inhibiting autophagy through the PI3K/AKT/mTOR signaling pathway
Source: J Exp Clin Cancer Res. 2025 Jul 26;44:221. doi: 10.1186/s13046-025-03482-9 (PMC12297673; doi:10.1186/s13046-025-03482-9)
Supplement: Supplementary file 1 — Supplementary Material 1 [file 13046_2025_3482_MOESM1_ESM.zip › Supplementary table 1.xlsx]

## Sheet: Sheet1
Supplementary Table 1. Sequences of short hairpin RNAs and small interfering RNAs in this study.
	Sense (5'-3')	Antisense (3'-5')
Control shRNA	TTCTCCGAACGTGTCACGT
MRPL21 shRNA1	TTCTCGAAGGTTCAATTCACA
MRPL21 shRNA2	ACCTTGGCCAGAAGTTGTTCT
PARP1 shRNA1	GCAGCTTCATAACCGAAGATT
PARP1 shRNA2	CGACCTGATCTGGAACATCAA
Negative control	UUCUCCGAAGGUGUCACGUTT	ACGUGACACGUUCGGAGAATT
MRPL21 siRNA1	GCUUCUCGAAGGUUCAAUUTT	AAUUGAACCUUCGAGAAGCTT
MRPL21 siRNA2	CUGUUGAAGAGACGAGACATT	UGUCUCGUCUCUUCAACAGTT
MRPL21 siRNA3	GGAGCUUGUACGAGUUGAATT	UUCAACUCGUACAAGCUCCTT
MRPL21 siRNA4	CUACUUUGCACCUCGUUUATT	UAAACGAGGUGCAAAGUAGTT
