# Supplementary material for: MRPL21-PARP1 axis promotes cisplatin resistance in head and neck squamous cell carcinoma by inhibiting autophagy through the PI3K/AKT/mTOR signaling pathway
Source: J Exp Clin Cancer Res. 2025 Jul 26;44:221. doi: 10.1186/s13046-025-03482-9 (PMC12297673; doi:10.1186/s13046-025-03482-9)
Supplement: Supplementary file 1 — Supplementary Material 1 [file 13046_2025_3482_MOESM1_ESM.zip › Supplementary table 2.xlsx]

## Sheet: Sheet1
Supplementary Table 2. Primary antibodies used in this study.
Antibodies	Species	Source	Cat Number
MRP-L21	Rabbit	Immunoway	Cat#YT2853
MRPL21	Rabbit	Invitrogen	Cat#PA5-101357
E-cad	Rabbit	CST	Cat#3195T
N-cad	Rabbit	CST	Cat#A19083
Snail	Rabbit	CST	Cat#3879
CTNNA1	Rabbit	abcam	Cat#ab51032
CTNNB1	Rabbit	Immunoway	Cat#YT0676
FLAG-tag	Rabbit	Immunoway	Cat#YM3809
PARP1	Rabbit	abcam	Cat#ab227244
PARP1	Mouse	Santa Cruz	Cat#sc-8007
Ki67	Rabbit	Servicebio	Cat#GB111499-100
IgG	Rabbit	CST	Cat#2729S
Lamin B1	Rabbit	CST	Cat#17416T
ZEB1	Rabbit	CST	Cat#3396T
SMAD4	Rabbit	CST	Cat#46535
NF-κB p65	Rabbit	CST	Cat#8242
NDUFS1	Rabbit	abcam	Cat#ab169540
NDUFS1	Mouse	Santa Cruz	Cat#sc-271510
TIM50	Rabbit	Immunoway	Cat#YN3085
P62	Rabbit	CST	Cat#5114T
LC3A/B	Rabbit	CST	Cat#12741T
Beclin-1	Rabbit	CST	Cat#3495T
Tom20	Rabbit	CST	Cat#42406T
AKT	Rabbit	CST	Cat#9272
Phospho-Akt	Rabbit	CST	Cat#9271
mTOR	Rabbit	CST	Cat#2972
Phospho-Mtor	Rabbit	CST	Cat#2971
PI3K	Rabbit	abmart	Cat#T40064
Phospho-PI3K	Rabbit	abmart	Cat#TA3241
Poly/Mono-ADP Ribose	Rabbit	CST	Cat#89190
Actin	Rabbit	Immunoway	Cat#YT0099
GAPDH	Rabbit	Proteintech	Cat#60004-1-Ig
Anti-Rabbit	Goat	Immunoway	Cat#S0002
Anti-Mouse	Goat	Immunoway	Cat#S0001
