# Supplementary material for: MRPL21-PARP1 axis promotes cisplatin resistance in head and neck squamous cell carcinoma by inhibiting autophagy through the PI3K/AKT/mTOR signaling pathway
Source: J Exp Clin Cancer Res. 2025 Jul 26;44:221. doi: 10.1186/s13046-025-03482-9 (PMC12297673; doi:10.1186/s13046-025-03482-9)
Supplement: Supplementary file 1 — Supplementary Material 1 [file 13046_2025_3482_MOESM1_ESM.zip › Supplementary table 3.xlsx]

## Sheet: Sheet1
Supplementary Table 3. Sequences of primers used for PCR in this study.
Gene	Forward Primer	Reverse Primer
MRPL21	GACCTTGCGTGTGGAGAGAG	CCTTTCCGAGGAGTGGCTTG
PARP1	CCGCTGTCTTCTTGACTTTC	TTTCCATCAAACATGGGCGAC
ATP5A	TTGGTGATGGTATTGCCCGC	CACAATGGCTCCTGTCCTCT
SDHB	GCTACTGGTGGAACGGAGAC	GCGCTCCTCTGTGAAGTCAT
UQCR2	CAAAGGCCAACTACCGTGGA	GCGACAGCACTTTCTGCTAC
MTCO2	CGACTACGGCGGACTAATCTT	ACGAATGGGGGCTTCAATC
NDUFB8	TGTGTATGCAGCTCTTCGGT	TTTGGTCCCACAGGCTGGTA
NDUFS1	GGAAGAACCCTCCCAAGGTG	TGGCAAATCCTGTCGTGTGA
NDUFV1	GGGTATCTGTGCGTTTCAGC	CGGTCTTCATCCTTCAGCGA
ATP5B	GGGCTGACTGTGGCTGAATA	GATAGCCCACAGCAGAAGGG
GAPDH	GCACCGTCAAGGCTGAGAAC	TGGTGAAGACGCCAGTGGA
ACTIN	CATGTACGTTGCTATCCAGGC	CTCCTTAATGTCACGCACGAT
